# Supplementary material for: Human predation contributed to the extinction of the Australian megafaunal bird Genyornis newtoni ∼47 ka
Source: Nat Commun. 2016 Jan 29;7:10496. doi: 10.1038/ncomms10496 (PMC4740177; doi:10.1038/ncomms10496)
Supplement: Supplementary Data 1 — Field ID, Region (Fig. 1), and location of all collections containing burnt Genyornis eggshell. [file ncomms10496-s2.xlsx]

## Sheet: All
Field ID	Latitude	Longitude	Region
M08-A155	-22.6476	114.025	B
M08-A154	-22.6478	114.025	B
M08-A151	-22.6485	114.025	B
M10-A430	-22.6593	114.021	B
M08-A269	-22.6633	114.019	B
M08-A127	-22.6696	114.023	B
M08-A123	-22.7117	114.004	B
M11-A168	-22.7129	114.004	B
M08-A108	-22.7169	114.003	B
M08-A103	-22.718	114.002	B
M08-A090	-22.7798	113.919	B
M08-A091	-22.7799	113.918	B
M08-A195	-22.9039	113.867	B
M08-A226	-22.9225	113.904	B
M08-A216	-22.9226	113.904	B
M08-A220	-22.9227	113.904	B
M08-A252	-23.0006	113.894	B
M08-A263	-23.0017	113.893	B
M08-A322	-23.3379	113.849	W
M10-A638	-23.338	113.849	W
M11-A054	-23.338	113.849	W
M11-A061	-23.3381	113.849	W
M10-A635	-23.3383	113.848	W
M08-A327	-23.3384	113.848	W
M08-A329	-23.3387	113.848	W
M10-A629	-23.3388	113.848	W
M11-A136	-23.3388	113.848	W
M10-A627	-23.3389	113.847	W
M08-A330	-23.339	113.847	W
M08-A331	-23.339	113.847	W
M10-A626	-23.339	113.847	W
M10-A619	-23.3399	113.847	W
M10-A620	-23.3399	113.847	W
M10-A618	-23.34	113.847	W
M10-A617	-23.34	113.847	W
M11-A137	-23.34	113.847	W
M10-A615	-23.3403	113.847	W
M10-A616	-23.3403	113.847	W
M08-A343	-23.3583	113.837	W
M11-A080	-23.3588	113.815	W
M11-A098	-23.3762	113.813	W
M10-A679	-23.3762	113.819	W
M10-A542	-23.3792	113.808	W
M10-A720	-23.3897	113.81	W
M10-A404	-23.3959	113.852	W
M10-A581	-23.4048	113.812	W
M10-A580	-23.4048	113.812	W
M10-A585	-23.4048	113.812	W
M10-A583	-23.4049	113.812	W
M08-A315	-23.421	113.808	W
M08-A314	-23.4214	113.807	W
M08-A311	-23.4218	113.807	W
M08-A290	-23.4293	113.823	W
M08-A296	-23.4298	113.823	W
M08-A297	-23.4302	113.823	W
M08-A298	-23.4302	113.823	W
M10-A381	-23.4305	113.822	W
M10-A374	-23.4321	113.82	W
M08-A299	-23.4321	113.82	W
M11-A141	-23.4321	113.82	W
M08-A289	-23.4321	113.82	W
M10-A398	-23.4321	113.82	W
M10-A373	-23.4321	113.82	W
M10-A371	-23.4321	113.82	W
M10-A442	-23.4321	113.82	W
M10-A610	-23.4359	113.797	W
M10-A441	-23.4445	113.821	W
M10-A655	-23.4552	113.79	W
M10-A653	-23.4552	113.79	W
M10-A659	-23.4552	113.79	W
M10-A660	-23.4552	113.79	W
M10-A657	-23.4553	113.79	W
M10-A658	-23.4554	113.79	W
M11-A133	-23.4815	113.782	W
M10-A495	-23.4815	113.782	W
M10-A491	-23.482	113.782	W
M10-A490	-23.4826	113.782	W
M10-A484	-23.4841	113.781	W
M10-A473	-23.4942	113.777	W
M10-A053	-23.7568	113.566	GN
M10-A043	-23.8108	113.522	GN
M10-A120	-23.8947	113.476	GN
M10-A121	-23.8947	113.477	GN
M10-A119	-23.8949	113.476	GN
M10-A128	-23.8977	113.475	GN
M10-A132	-23.9	113.476	GN
M10-A133	-23.901	113.48	GN
M10-A150	-23.9021	113.479	GN
M10-A139	-23.9023	113.479	GN
M10-A138	-23.9024	113.479	GN
M10-A137	-23.9025	113.479	GN
M10-A140	-23.9026	113.479	GN
M10-A142	-23.9028	113.479	GN
M10-A242	-23.904	113.472	GN
M10-A244	-23.9049	113.472	GN
M10-A249	-23.9049	113.472	GN
M10-A226	-23.9066	113.486	GN
M10-A227	-23.9072	113.486	GN
M08-A495	-23.9126	113.5	GN
M11-A038	-23.9137	113.499	GN
M11-A037	-23.9153	113.498	GN
M11-A033	-23.916	113.498	GN
M11-A043	-23.9171	113.497	GN
M10-A065	-23.9173	113.499	GN
M11-A042	-23.9182	113.496	GN
M10-A115	-23.9183	113.497	GN
M11-A041	-23.9183	113.496	GN
M11-A030	-23.9184	113.497	GN
M11-A029	-23.9186	113.497	GN
M10-A110	-23.9202	113.495	GN
M10-A111	-23.9203	113.495	GN
M10-A073	-23.9214	113.497	GN
M11-A028	-23.9226	113.495	GN
M11-A027	-23.9227	113.495	GN
M10-A108	-23.9228	113.495	GN
M10-A109	-23.923	113.495	GN
M10-A106	-23.9235	113.495	GN
M10-A105	-23.9235	113.495	GN
M10-A089	-23.9238	113.495	GN
M10-A088	-23.9239	113.495	GN
M10-A083	-23.9242	113.495	GN
M10-A085	-23.9242	113.495	GN
M10-A084	-23.9242	113.495	GN
M10-A087	-23.9243	113.495	GN
M08-A502	-23.9244	113.479	GN
M08-A501	-23.9244	113.479	GN
M10-A091	-23.9249	113.495	GN
M10-A098	-23.9249	113.494	GN
M10-A095	-23.9255	113.494	GN
M10-A096	-23.9256	113.494	GN
M10-A261	-23.9324	113.479	GN
M10-A260	-23.9324	113.479	GN
M10-A255	-23.9334	113.48	GN
M10-A293	-23.9338	113.495	GN
M11-A014	-23.9603	113.48	GN
M10-A320	-23.9603	113.48	GN
M10-A291	-23.962	113.47	GN
M10-A289	-23.9628	113.471	GN
M10-A288	-23.9637	113.471	GN
M10-A285	-23.9641	113.471	GN
M10-A284	-23.9641	113.471	GN
M10-A282	-23.9643	113.472	GN
M10-A035	-23.9645	113.506	GN
M11-A007	-23.9645	113.506	GN
M10-A038	-23.9645	113.506	GN
M10-A280	-23.9649	113.471	GN
M10-A275	-23.9655	113.471	GN
M08-A503	-23.9678	113.478	GN
M10-A268	-23.9689	113.48	GN
M10-A267	-23.9689	113.48	GN
M10-A269	-23.969	113.48	GN
M10-A270	-23.969	113.48	GN
M10-A271	-23.9691	113.48	GN
M10-A272	-23.9693	113.479	GN
M10-A274	-23.9693	113.48	GN
M11-A003	-23.9707	113.477	GN
M10-A210	-24.2788	113.41	Q
M11-A250	-24.2793	113.408	Q
M11-A249	-24.2793	113.408	Q
M11-A248	-24.2794	113.408	Q
M10-A208	-24.2795	113.41	Q
M11-A252	-24.2798	113.409	Q
M11-A241	-24.28	113.408	Q
M10-A207	-24.2812	113.409	Q
M11-A272	-24.2813	113.409	Q
M11-A271	-24.2816	113.409	Q
M10-A206	-24.2817	113.41	Q
M08-A481	-24.2826	113.422	Q
M10-A205	-24.2827	113.41	Q
M08-A477	-24.283	113.421	Q
M11-A269	-24.2832	113.409	Q
M10-A203	-24.2838	113.41	Q
M10-A178	-24.2841	113.405	Q
M08-A484	-24.2842	113.405	Q
M08-A485	-24.2843	113.405	Q
M08-A482	-24.2844	113.405	Q
M10-A198	-24.2854	113.421	Q
M08-A532	-24.2857	113.405	Q
M11-A275	-24.2914	113.415	Q
M08-A490	-24.2915	113.411	Q
M08-A461	-24.2925	113.428	Q
M08-A454	-24.2937	113.428	Q
M11-A018	-24.2939	113.428	Q
M11-A287	-24.2945	113.414	Q
M08-A456	-24.2946	113.428	Q
M11-A214	-24.302	113.426	Q
M10-A326	-24.3038	113.413	Q
M10-A338	-24.3041	113.409	Q
M10-A327	-24.3041	113.413	Q
M10-A328	-24.3047	113.413	Q
M10-A343	-24.3055	113.408	Q
M11-A211	-24.3133	113.421	Q
Williams Point, WPAU	-29.0404	137.627	E
M14-A019	-33.3329	137.896	PB
M14-A018	-33.3332	137.897	PB
M14-A023	-33.3471	137.899	PB
M14-A024	-33.3472	137.899	PB
M14-A027	-33.3474	137.899	PB
M14-A029	-33.3476	137.899	PB
M14-A028	-33.3478	137.899	PB
Wood Point	-33.4105	137.903	PB
GG-16	-33.548	143.157	GA
M98-A022	-33.804	142.937	A
M14-A033	-33.8804	137.604	WL
M14-A036	-33.8841	137.611	WL
M92-A004	-34.102	141.867	D
