# Supplementary material for: Human predation contributed to the extinction of the Australian megafaunal bird Genyornis newtoni ∼47 ka
Source: Nat Commun. 2016 Jan 29;7:10496. doi: 10.1038/ncomms10496 (PMC4740177; doi:10.1038/ncomms10496)
Supplement: Supplementary Data 2 — Extent of isoleucine epimerization (A/I) for each collection containing burnt Genyornis eggshell that has been analyzed from the ten regions shown in Fig. 1. In most collections some fragments were heated sufficiently to accelerate racemization, but not hot enough to blacken the eggshell. To minimize the bias introduced by unrepresentative A/I we limited the averaging to samples with at least two fragments that difference by no than 0.02 A/I units above the lowest A/I in the collection. For a few collections we used the lowest A/I if that was the only analysis within 1 σ of the region's mean A/I. Collections for which there were no samples within 0.02 A/I units of the lowest, or within 1 σ of the region's mean are considered "unresolved" and were not utilized for any statistical analyses ("1" in the "unresolved" column). Shading is used to aid in differentiating different collections within a region. Samples that were so heated that all amino acids had decomposed are given an A/I of 99999. [file ncomms10496-s3.xlsx]

## Sheet: AllSitewStats
Supplemental Data 2
Field ID	Region	Site	Lab-ID	A/I	Average A/I	n =	Unresolved	latdd	longdd
2321873	E	Williams Point	AAL-10664A	0.5045	0.503	27		-29.0404	137.627
941022/1	E	Williams Point	AAL-7593B	0.513				-29.0404	137.627
941022/1	E	Williams Point	AAL-7593D	0.514				-29.0404	137.627
941022/2	E	Williams Point	AAL-7841B	0.481				-29.0404	137.627
941022/2	E	Williams Point	AAL-7841D	0.498				-29.0404	137.627
941022/3	E	Williams Point	AAL-7595C	0.492				-29.0404	137.627
970426/1	E	Williams Point	AAL-8402B	0.518				-29.0404	137.627
M92-A075	E	Williams Point	AAL-7619C	0.499				-29.0404	137.627
M93-A041	E	Williams Point	AAL-7136C	0.49				-29.0404	137.627
M94-A014	E	Williams Point	AAL-7516A	0.491				-29.0404	137.627
M94-A014	E	Williams Point	AAL-7516B	0.506				-29.0404	137.627
M94-A015	E	Williams Point	AAL-7517A	0.483				-29.0404	137.627
M94-A017	E	Williams Point	AAL-7518B	0.504				-29.0404	137.627
M94-A017	E	Williams Point	AAL-7518C	0.518				-29.0404	137.627
M94-A017	E	Williams Point	AAL-7617A	0.519				-29.0404	137.627
M94-A017	E	Williams Point	AAL-7617C	0.518				-29.0404	137.627
M94-A018	E	Williams Point	AAL-7519A	0.495				-29.0404	137.627
M94-A018	E	Williams Point	AAL-7618B	0.4985				-29.0404	137.627
M94-A018	E	Williams Point	AAL-7618C	0.5065				-29.0404	137.627
M94-A019	E	Williams Point	AAL-7520A	0.513				-29.0404	137.627
M94-A019	E	Williams Point	AAL-7520E	0.505				-29.0404	137.627
M94-A019	E	Williams Point	AAL-7520F	0.471				-29.0404	137.627
Webb 03 8316	E	Williams Point	AAL-10661B	0.495				-29.0404	137.627
Webb 03 8316	E	Williams Point	AAL-10662A	0.516				-29.0404	137.627
Webb 03 8316	E	Williams Point	AAL-10662B	0.508				-29.0404	137.627
Webb 03 8316	E	Williams Point	AAL-10662C	0.5115				-29.0404	137.627
	D			Count:	1	27	analyzed
	D			Mean:	0.503	0.013	Stdev
M92-A004	D	Perry Sand Hills	AAL-7712C	0.33	0.341	6		-34.0848	141.903
M92-A004	D	Perry Sand Hills	AAL-7712B	0.334				-34.0848	141.903
M92-A004	D	Perry Sand Hills	AAL-13980A	0.34				-34.0848	141.903
M92-A004	D	Perry Sand Hills	AAL-13980B	0.3445				-34.0848	141.903
M92-A004	D	Perry Sand Hills	AAL-7712D	0.347				-34.0848	141.903
M92-A004	D	Perry Sand Hills	AAL-13980C	0.3475				-34.0848	141.903
M92-A004	D	Perry Sand Hills	AAL-7712A	0.355				-34.0848	141.903
	D			Count:	1	6	analyzed
	D			Mean:	0.341	0.007	Stdev
GG-16	GA	GG-16	AAL-13994B	0.329	0.34	6		-33.548	143.157
GG-16	GA	GG-16	AAL-9944E	0.33				-33.548	143.157
GG-16	GA	GG-16	AAL-13994D	0.336				-33.548	143.157
GG-16	GA	GG-16	AAL-13994C	0.347				-33.548	143.157
GG-16	GA	GG-16	AAL-13994A	0.348				-33.548	143.157
GG-16	GA	GG-16	AAL-13873E	0.349				-33.548	143.157
GG-16	GA	GG-16	AAL-9944D	0.351				-33.548	143.157
GG-16	GA	GG-16	AAL-9944A	0.354				-33.548	143.157
GG-16	GA	GG-16	AAL-13873F	0.359				-33.548	143.157
GG-16	GA	GG-16	AAL-9944C	0.373				-33.548	143.157
GG-16	GA	GG-16	AAL-9944B	0.374				-33.548	143.157
GG-16	GA	GG-16	AAL-10766A	0.982				-33.548	143.157
GG-16	GA	GG-16	AAL-10766C	1.041				-33.548	143.157
GG-16	GA	GG-16	AAL-10766B	1.044				-33.548	143.157
GG-16	GA	GG-16	AAL-10765A	burnt				-33.548	143.157
GG-16	GA	GG-16	AAL-10765B	burnt				-33.548	143.157
GG-16	GA	GG-16	AAL-10765C	burnt				-33.548	143.157
	GA			Count:	1	6	analyzed
	GA			Mean:	0.5875	0.009	Stdev
M92-A022	A	Outer Arumpo	AAL-6751C	0.315	0.334	4		-33.804	142.937
M92-A022	A	Outer Arumpo	AAL-6751D	0.334				-33.804	142.937
M92-A022	A	Outer Arumpo	AAL-6751A	0.337				-33.804	142.937
M92-A022	A	Outer Arumpo	AAL-6751B	0.349				-33.804	142.937
M92-A022	A	Outer Arumpo	AAL-6751E	0.374				-33.804	142.937
	A			Count:	1	4	analyzed
	A			Mean:	0.605167	0.014	Stdev
M92-A062	PB	Wood Point	AAL-6931B	0.355	0.366	13		-33.4105	137.903
DLG Williams 14/2/81	PB	Wood Point	AAL-13883D	0.3585				-33.4105	137.903
M92-A062	PB	Wood Point	AAL-13992D	0.36				-33.4105	137.903
M92-A062	PB	Wood Point	AAL-6931C	0.361				-33.4105	137.903
M92-A062	PB	Wood Point	AAL-6931F	0.361				-33.4105	137.903
M92-A062	PB	Wood Point	AAL-13992A	0.361				-33.4105	137.903
DLG Williams 14/2/81	PB	Wood Point	AAL-13995D	0.362				-33.4105	137.903
M92-A062	PB	Wood Point	AAL-13992C	0.366				-33.4105	137.903
M92-A062	PB	Wood Point	AAL-6860D	0.37				-33.4105	137.903
M92-A062	PB	Wood Point	AAL-6931E	0.371				-33.4105	137.903
M92-A062	PB	Wood Point	AAL-6860A	0.372				-33.4105	137.903
M92-A062	PB	Wood Point	AAL-6860C	0.372				-33.4105	137.903
M92-A062	PB	Wood Point	AAL-6931D	0.375				-33.4105	137.903
M92-A062	PB	Wood Point	AAL-6860B	0.38				-33.4105	137.903
M92-A062	PB	Wood Point	AAL-6931A	0.382				-33.4105	137.903
Wood Point	PB	Wood Point	AAL-13996B	0.382				-33.4105	137.903
M92-A062	PB	Wood Point	AAL-13992B	0.385				-33.4105	137.903
DLG Williams 14/2/81	PB	Wood Point	AAL-13883A	0.386				-33.4105	137.903
DLG Williams 14/2/81	PB	Wood Point	AAL-13883C	0.3875				-33.4105	137.903
Wood Point	PB	Wood Point	AAL-13996D	0.404				-33.4105	137.903
Wood Point	PB	Wood Point	AAL-13996A	0.406				-33.4105	137.903
DLG Williams 14/2/81	PB	Wood Point	AAL-13883B	0.4105				-33.4105	137.903
DLG Williams 14/2/81	PB	Wood Point	AAL-13995B	0.419				-33.4105	137.903
DLG Williams 14/2/81	PB	Wood Point	AAL-13883E	0.4225				-33.4105	137.903
DLG Williams 14/2/81	PB	Wood Point	AAL-13995A	0.436				-33.4105	137.903
DLG Williams 14/2/81	PB	Wood Point	AAL-13995C	0.44				-33.4105	137.903
	PB			Count:	1	13	analyzed
	PB			Mean:	0.648778	0.007	Stdev
M14-A036	WL	Wallaroo	AAL-14133B	0.3405	0.347	4		-33.8841	137.611
M14-A036	WL	Wallaroo	AAL-14278B	0.343				-33.8841	137.611
M14-A036	WL	Wallaroo	AAL-14278E	0.35				-33.8841	137.611
M14-A036	WL	Wallaroo	AAL-14133A	0.3535				-33.8841	137.611
M14-A036	WL	Wallaroo	AAL-14133C	0.359				-33.8841	137.611
M14-A036	WL	Wallaroo	AAL-14278D	0.3655				-33.8841	137.611
M14-A036	WL	Wallaroo	AAL-14278C	0.366				-33.8841	137.611
M14-A036	WL	Wallaroo	AAL-14133D	0.369				-33.8841	137.611
M14-A036	WL	Wallaroo	AAL-14278A	0.381				-33.8841	137.611
	WL			Count:	1	4	analyzed
	WL			Mean:	0.347	0.006	Stdev
M08-A090	B		AAL-12661C	0.664	0.671	3		-22.7798	113.919
M08-A090	B		AAL-12661B	0.672				-22.7798	113.919
M08-A090	B		AAL-12661E	0.676				-22.7798	113.919
M08-A090	B		AAL-12661A	0.6975				-22.7798	113.919
M08-A090	B		AAL-12661D	0.6985				-22.7798	113.919
M08-A123	B		AAL-13178A	0.7365			1	-22.7117	114.004
M08-A123	B		AAL-13178D	0.7875				-22.7117	114.004
M08-A123	B		AAL-13178B	0.797				-22.7117	114.004
M08-A123	B		AAL-13178C	1.0045				-22.7117	114.004
M08-A151	B		AAL-12672B	0.7645			1	-22.6485	114.025
M08-A151	B		AAL-12672A	0.816				-22.6485	114.025
M08-A151	B		AAL-12672D	0.8895				-22.6485	114.025
M08-A151	B		AAL-12672C	1.0925				-22.6485	114.025
M08-A195	B		AAL-12684B	0.6615	0.666	3		-22.9039	113.867
M08-A195	B		AAL-12684D	0.663				-22.9039	113.867
M08-A195	B		AAL-12684E	0.675				-22.9039	113.867
M08-A195	B		AAL-12684C	0.682				-22.9039	113.867
M08-A195	B		AAL-12684A	0.7				-22.9039	113.867
M08-A226	B		AAL-13226C	0.6675	0.667	1		-22.9225	113.904
M08-A226	B		AAL-13226A	0.6885				-22.9225	113.904
M08-A226	B		AAL-13226E	0.6925				-22.9225	113.904
M08-A226	B		AAL-13226D	0.71				-22.9225	113.904
M08-A226	B		AAL-13226B	0.7175				-22.9225	113.904
M08-A252	B		AAL-13247E	0.7225	0.735	4		-23.0006	113.894
M08-A252	B		AAL-13247A	0.7265				-23.0006	113.894
M08-A252	B		AAL-13247C	0.744				-23.0006	113.894
M08-A252	B		AAL-13247D	0.7485				-23.0006	113.894
M08-A252	B		AAL-13247B	0.762				-23.0006	113.894
M08-A269	B		AAL-13260E	0.863			1	-22.6633	114.019
M08-A269	B		AAL-13260D	0.886				-22.6633	114.019
M08-A269	B		AAL-13260B	0.8955				-22.6633	114.019
M08-A269	B		AAL-13260C	0.9235				-22.6633	114.019
M08-A269	B		AAL-13260A	1.382				-22.6633	114.019
	B			Count:	4	11	analyzed
	B			Mean:	0.68475	0.0335696	Stdev
M08-A495	GN		AAL-13118A	1.286			1	-23.9126	113.5
M08-A501	GN		AAL-13139A	1.178			1	-23.9244	113.479
M08-A503	GN		AAL-13589A	99999			1	-23.9678	113.478
M10-A043	GN		AAL-13532C	0.561				-23.8108	113.522
M10-A043	GN		AAL-13532D	0.5785	0.57625	4		-23.8108	113.522
M10-A043	GN		AAL-13532A	0.579				-23.8108	113.522
M10-A043	GN		AAL-13532B	0.5865				-23.8108	113.522
M10-A043	GN		AAL-13532E	99999				-23.8108	113.522
M10-A053	GN		AAL-13717B	0.8235			1	-23.7568	113.566
M10-A053	GN		AAL-13717A	99999				-23.7568	113.566
M10-A073	GN		AAL-13557D	0.613				-23.9214	113.497
M10-A073	GN		AAL-13557E	0.6315	0.633	4		-23.9214	113.497
M10-A073	GN		AAL-13557B	0.6425				-23.9214	113.497
M10-A073	GN		AAL-13557F	0.645				-23.9214	113.497
M10-A073	GN		AAL-13557C	0.654				-23.9214	113.497
M10-A073	GN		AAL-13557A	0.662				-23.9214	113.497
M10-A073	GN		AAL-13558C	0.8845				-23.9214	113.497
M10-A073	GN		AAL-13558A	99999				-23.9214	113.497
M10-A073	GN		AAL-13558B	99999				-23.9214	113.497
M10-A073	GN		AAL-13558D	99999				-23.9214	113.497
M10-A073	GN		AAL-13558E	99999				-23.9214	113.497
M10-A073	GN		AAL-13559A	99999				-23.9214	113.497
M10-A073	GN		AAL-13559B	99999				-23.9214	113.497
M10-A073	GN		AAL-13559C	99999				-23.9214	113.497
M10-A073	GN		AAL-13559D	99999				-23.9214	113.497
M10-A073	GN		AAL-13559E	99999				-23.9214	113.497
M10-A084	GN		AAL-13540B	0.587				-23.9242	113.495
M10-A084	GN		AAL-13540C	0.598	0.599833	3		-23.9242	113.495
M10-A084	GN		AAL-13540D	0.6145				-23.9242	113.495
M10-A084	GN		AAL-13540A	0.7265				-23.9242	113.495
M10-A088	GN		AAL-13541C	0.6335				-23.9239	113.495
M10-A088	GN		AAL-13541D	0.6435	0.640667	3		-23.9239	113.495
M10-A088	GN		AAL-13541A	0.645				-23.9239	113.495
M10-A088	GN		AAL-13541B	0.672				-23.9239	113.495
M10-A088	GN		AAL-13541E	0.6905				-23.9239	113.495
M10-A089	GN		AAL-13743A	0.6				-23.9238	113.495
M10-A089	GN		AAL-13743B	0.6155	0.6145	3		-23.9238	113.495
M10-A089	GN		AAL-13743E	0.628				-23.9238	113.495
M10-A089	GN		AAL-13743D	0.6395				-23.9238	113.495
M10-A089	GN		AAL-13743C	0.6405				-23.9238	113.495
M10-A091	GN		AAL-13681A	0.6665				-23.9249	113.495
M10-A091	GN		AAL-13681B	0.6705	0.670667	3		-23.9249	113.495
M10-A091	GN		AAL-13681E	0.675				-23.9249	113.495
M10-A091	GN		AAL-13681D	0.685				-23.9249	113.495
M10-A091	GN		AAL-13681C	0.6955				-23.9249	113.495
M10-A098	GN		AAL-13543B	0.669	0.67175	2		-23.9249	113.494
M10-A098	GN		AAL-13543A	0.6745				-23.9249	113.494
M10-A105	GN		AAL-13744E	0.6805				-23.9235	113.495
M10-A105	GN		AAL-13744B	0.6825	0.687688	4		-23.9235	113.495
M10-A105	GN		AAL-13744C	0.6935				-23.9235	113.495
M10-A105	GN		AAL-13744A	0.69425				-23.9235	113.495
M10-A105	GN		AAL-13744D	0.69925				-23.9235	113.495
M10-A110	GN		AAL-13548C	0.5865	0.587	1		-23.9202	113.495
M10-A110	GN		AAL-13548A	0.681				-23.9202	113.495
M10-A110	GN		AAL-13548B	0.8945				-23.9202	113.495
M10-A120	GN		AAL-13560D	0.693				-23.8947	113.476
M10-A120	GN		AAL-13560A	0.7185				-23.8947	113.476
M10-A120	GN		AAL-13560B	0.729			1	-23.8947	113.476
M10-A120	GN		AAL-13560C	0.7605				-23.8947	113.476
M10-A133	GN		AAL-13561B	0.6105				-23.901	113.48
M10-A133	GN		AAL-13561A	0.617	0.61375	2		-23.901	113.48
M10-A133	GN		AAL-13561D	0.642				-23.901	113.48
M10-A133	GN		AAL-13561C	0.6995				-23.901	113.48
M10-A133	GN		AAL-13561E	0.9795				-23.901	113.48
M10-A138	GN		AAL-13730B	0.5665				-23.9024	113.479
M10-A138	GN		AAL-13730D	0.584	0.57525	2		-23.9024	113.479
M10-A138	GN		AAL-13730A	0.639				-23.9024	113.479
M10-A138	GN		AAL-13730E	0.647				-23.9024	113.479
M10-A138	GN		AAL-13730C	0.6655				-23.9024	113.479
M10-A139	GN		AAL-13731E	0.6275				-23.9023	113.479
M10-A139	GN		AAL-13731D	0.6295	0.633333	3		-23.9023	113.479
M10-A139	GN		AAL-13731C	0.643				-23.9023	113.479
M10-A139	GN		AAL-13731B	0.644				-23.9023	113.479
M10-A139	GN		AAL-13731A	0.6725				-23.9023	113.479
M10-A242	GN		AAL-14007B	0.5515				-23.904	113.472
M10-A242	GN		AAL-13748C	0.5775	0.569	3		-23.904	113.472
M10-A242	GN		AAL-13748A	0.578				-23.904	113.472
M10-A242	GN		AAL-13748D	0.64				-23.904	113.472
M10-A242	GN		AAL-13748E	0.664				-23.904	113.472
M10-A242	GN		AAL-13748B					-23.904	113.472
M10-A244	GN		AAL-13577B	0.872			1	-23.9049	113.472
M10-A244	GN		AAL-13577C	49999.9				-23.9049	113.472
M10-A244	GN		AAL-13577A	99999				-23.9049	113.472
M10-A244	GN		AAL-13577D	99999				-23.9049	113.472
M10-A261	GN		AAL-13695A	0.6315				-23.9324	113.479
M10-A261	GN		AAL-13695C	0.6355	0.637667	3		-23.9324	113.479
M10-A261	GN		AAL-13695B	0.646				-23.9324	113.479
M10-A261	GN		AAL-13695D	99999				-23.9324	113.479
M10-A268	GN		AAL-13582A	0.528				-23.9689	113.48
M10-A268	GN		AAL-14006A	0.555	0.5415	2		-23.9689	113.48
M10-A268	GN		AAL-13582C	0.9595				-23.9689	113.48
M10-A268	GN		AAL-13582B	99999				-23.9689	113.48
M10-A268	GN		AAL-13582D	99999				-23.9689	113.48
M10-A268	GN		AAL-13582E	99999				-23.9689	113.48
M10-A270	GN		AAL-13584C	0.606				-23.969	113.48
M10-A270	GN		AAL-13584E	0.6085	0.611625	4		-23.969	113.48
M10-A270	GN		AAL-13584D	0.614				-23.969	113.48
M10-A270	GN		AAL-13584A	0.618				-23.969	113.48
M10-A270	GN		AAL-13584B	0.761				-23.969	113.48
M10-A271	GN		AAL-13586C	0.6255	0.626	1		-23.9691	113.48
M10-A271	GN		AAL-13586A	0.65				-23.9691	113.48
M10-A271	GN		AAL-13586B	0.6625				-23.9691	113.48
M10-A271	GN		AAL-13586D	0.663				-23.9691	113.48
M10-A271	GN		AAL-13586E	0.6635				-23.9691	113.48
M10-A275	GN		AAL-13697A	0.592	0.592	1		-23.9655	113.471
M10-A275	GN		AAL-13697B	99999				-23.9655	113.471
M10-A275	GN		AAL-13697C	99999				-23.9655	113.471
M10-A280	GN		AAL-13588C	0.6705	0.6775	2		-23.9649	113.471
M10-A280	GN		AAL-13588B	0.6845				-23.9649	113.471
M10-A280	GN		AAL-13588E	0.993				-23.9649	113.471
M10-A280	GN		AAL-13588A	1.0245				-23.9649	113.471
M10-A280	GN		AAL-13588D	99999				-23.9649	113.471
M10-A282	GN		AAL-13749E	0.642				-23.9643	113.472
M10-A282	GN		AAL-13749D	0.656	0.653333	3		-23.9643	113.472
M10-A282	GN		AAL-13749B	0.662				-23.9643	113.472
M10-A282	GN		AAL-13749A	0.674				-23.9643	113.472
M10-A282	GN		AAL-13749C	0.69				-23.9643	113.472
M10-A291	GN		AAL-13699F	0.625	0.625	1		-23.962	113.47
M10-A291	GN		AAL-13699E	0.721				-23.962	113.47
M10-A291	GN		AAL-13699C	0.732				-23.962	113.47
M10-A291	GN		AAL-13699D	0.8075				-23.962	113.47
M10-A291	GN		AAL-13592A	0.8925				-23.962	113.47
M10-A291	GN		AAL-13592B	0.9315				-23.962	113.47
M10-A291	GN		AAL-13699A	99999				-23.962	113.47
M10-A291	GN		AAL-13699B	99999				-23.962	113.47
M10-A293	GN		AAL-13593A	0.6165	0.616	1		-23.9338	113.495
M10-A293	GN		AAL-13593D	0.6515				-23.9338	113.495
M10-A293	GN		AAL-13593B	0.654				-23.9338	113.495
M10-A293	GN		AAL-13593E	0.7745				-23.9338	113.495
M10-A293	GN		AAL-13593C	99999				-23.9338	113.495
M10-A319/A320	GN		AAL-13601D	0.5695				113.48
M10-A319/A320	GN		AAL-13414C	0.575				-23.9603	113.48
M10-A319/A320	GN		AAL-13751B	0.581	0.5805	6		-23.9603	113.48
M10-A319/A320	GN		AAL-13601A	0.5845				113.48
M10-A319/A320	GN		AAL-13601C	0.5855				113.48
M10-A319/A320	GN		AAL-13601B	0.5875				-23.9604	113.48
M10-A319/A320	GN		AAL-13414F	0.5895				-23.9603	113.48
M10-A319/A320	GN		AAL-13751C	0.598				-23.9603	113.48
M10-A319/A320	GN		AAL-13751D	0.608				-23.9603	113.48
M10-A319/A320	GN		AAL-13751A	0.6375				-23.9603	113.48
M10-A319/A320	GN		AAL-13751E	0.6375				-23.9603	113.48
M10-A319/A320	GN		AAL-13414E	0.7345				-23.9603	113.48
M10-A319/A320	GN		AAL-13414A	99999				-23.9603	113.48
M10-A319/A320	GN		AAL-13414A					-23.9603	113.48
M11-A037	GN		AAL-13838C	0.6535				-23.9153	113.498
M11-A037	GN		AAL-13838D	0.6555	0.6545	2		-23.9153	113.498
M11-A037	GN		AAL-13838A	1.0145				-23.9153	113.498
M11-A037	GN		AAL-13838B	99999				-23.9153	113.498
M11-A038	GN		AAL-13882B	0.593				-23.9137	113.499
M11-A038	GN		AAL-13882C	0.5955	0.59425	2		-23.9137	113.499
M11-A038	GN		AAL-13882F	0.629				-23.9137	113.499
M11-A038	GN		AAL-13882A	0.6415				-23.9137	113.499
M11-A038	GN		AAL-13882E	0.643				-23.9137	113.499
M11-A038	GN		AAL-13882D	1.0625				-23.9137	113.499
M11-A041	GN		AAL-13839C	0.5485	0.549	1		-23.9183	113.496
M11-A041	GN		AAL-13839E	0.6635				-23.9183	113.496
M11-A041	GN		AAL-13839B	0.685				-23.9183	113.496
M11-A041	GN		AAL-13839A	0.6895				-23.9183	113.496
M11-A041	GN		AAL-13839D	0.7275				-23.9183	113.496
M11-A250	GN		AAL-13956C	0.937			1	-24.2793	113.408
	GN			Count:	26	66	analyzed
	GN			Mean:	0.616599	0.0393242	Stdev
M08-A454	Q		AAL-12733D	0.641	0.641	1		-24.2937	113.428
M08-A454	Q		AAL-12733B	0.681				-24.2937	113.428
M08-A454	Q		AAL-12733C	0.6825				-24.2937	113.428
M08-A454	Q		AAL-12733E	0.684				-24.2937	113.428
M08-A454	Q		AAL-12733A	0.69				-24.2937	113.428
M08-A456	Q		AAL-12734C	0.565				-24.2946	113.428
M08-A456	Q		AAL-12734E	0.5735	0.57425	4		-24.2946	113.428
M08-A456	Q		AAL-12734D	0.575				-24.2946	113.428
M08-A456	Q		AAL-12734B	0.5835				-24.2946	113.428
M08-A456	Q		AAL-13094A	0.5975				-24.2946	113.428
M08-A456	Q		AAL-12734A	0.6095				-24.2946	113.428
M08-A456	Q		AAL-13094B	0.817				-24.2946	113.428
M08-A456	Q		AAL-13094D	0.83				-24.2946	113.428
M08-A456	Q		AAL-13094C	0.8485				-24.2946	113.428
M08-A481	Q		AAL-12744C	0.681	0.685667	2		-24.2826	113.422
M08-A481	Q		AAL-12744B	0.690333				-24.2826	113.422
M08-A481	Q		AAL-12744D	0.702667				-24.2826	113.422
M08-A481	Q		AAL-13070A	0.7095				-24.2826	113.422
M08-A481	Q		AAL-12744E	0.719667				-24.2826	113.422
M08-A481	Q		AAL-12744A	0.7245				-24.2826	113.422
M08-A482	Q		AAL-13072A	0.613	0.613	1		-24.2844	113.405
M08-A484	Q		AAL-13076A	0.59	0.59275	2		-24.2842	113.405
M08-A484	Q		AAL-12746A	0.5955				-24.2842	113.405
M08-A484	Q		AAL-12746D	0.62				-24.2842	113.405
M08-A484	Q		AAL-12746E	0.6395				-24.2842	113.405
M08-A484	Q		AAL-12746C	0.9195				-24.2842	113.405
M08-A484	Q		AAL-12746B	1.1775				-24.2842	113.405
M08-A484	Q		AAL-13075B	99999				-24.2842	113.405
M08-A484	Q		AAL-13075C	99999				-24.2842	113.405
M08-A484	Q		AAL-13075D	99999				-24.2842	113.405
M08-A484	Q		AAL-13075E	99999				-24.2842	113.405
M08-A484	Q		AAL-13076B	99999				-24.2842	113.405
M08-A484	Q		AAL-13076C	99999				-24.2842	113.405
M08-A484	Q		AAL-13076D	99999				-24.2842	113.405
M08-A484	Q		AAL-13076E	99999				-24.2842	113.405
M08-A485	Q		AAL-12448F	0.5545				-24.2843	113.405
M08-A485	Q		AAL-12448E	0.5615	0.56275	4		-24.2843	113.405
M08-A485	Q		AAL-12448B	0.563				-24.2843	113.405
M08-A485	Q		AAL-12448C	0.572				-24.2843	113.405
M08-A485	Q		AAL-12448D	0.577				-24.2843	113.405
M08-A485	Q		AAL-12448A	0.6135				-24.2843	113.405
M08-A485	Q		AAL-12606F	99999				-24.2843	113.405
M08-A485	Q		AAL-12606D	99999				-24.2843	113.405
M08-A485	Q		AAL-12606E	99999				-24.2843	113.405
M08-A485	Q		AAL-12606A	99999				-24.2843	113.405
M08-A485	Q		AAL-12606B	99999				-24.2843	113.405
M08-A485	Q		AAL-12606C	99999				-24.2843	113.405
M08-A485	Q		AAL-12610A	99999				-24.2843	113.405
M08-A485	Q		AAL-12610B	99999				-24.2843	113.405
M08-A485	Q		AAL-12610C	99999				-24.2843	113.405
M08-A485	Q		AAL-12610D	99999				-24.2843	113.405
M08-A485	Q		AAL-12610E	99999				-24.2843	113.405
M10-A198	Q		AAL-13671A	0.657			1	-24.2854	113.421
M10-A198	Q		AAL-13671E	0.6715				-24.2854	113.421
M10-A198	Q		AAL-13671D	0.715				-24.2854	113.421
M10-A198	Q		AAL-13671B	0.717				-24.2854	113.421
M10-A198	Q		AAL-13671C	0.732				-24.2854	113.421
M10-A205	Q		AAL-13573C	0.6245	0.625	1		-24.2827	113.41
M10-A205	Q		AAL-13573A	0.6555				-24.2827	113.41
M10-A205	Q		AAL-13573B	0.666				-24.2827	113.41
M10-A205	Q		AAL-13573E	99999				-24.2827	113.41
M10-A338	Q		AAL-13606F	0.5685				-24.3041	113.409
M10-A338	Q		AAL-13606D	0.5885	0.5785	2		-24.3041	113.409
M10-A338	Q		AAL-13606A	0.8675				-24.3041	113.409
M10-A338	Q		AAL-13606E	1.021				-24.3041	113.409
M10-A338	Q		AAL-13606B	99999				-24.3041	113.409
M10-A338	Q		AAL-13606C	99999				-24.3041	113.409
M10-A343	Q		AAL-13610E	0.6025				-24.3055	113.408
M10-A343	Q		AAL-13610F	0.6065	0.609833	3		-24.3055	113.408
M10-A343	Q		AAL-13610A	0.6205				-24.3055	113.408
M10-A343	Q		AAL-13610B	0.675				-24.3055	113.408
M10-A343	Q		AAL-13610D	0.676				-24.3055	113.408
M10-A343	Q		AAL-13610C	0.8785				-24.3055	113.408
M11-A248	Q		AAL-13954A	0.695			1	-24.2794	113.408
M11-A248	Q		AAL-13953A	99999				-24.2794	113.408
M11-A248	Q		AAL-13953B	99999				-24.2794	113.408
M11-A248	Q		AAL-13953C	99999				-24.2794	113.408
M11-A249	Q		AAL-13955B	0.593	0.593	1		-24.2793	113.408
M11-A250	Q		AAL-13956C	0.937			1	-24.2793	113.408
M11-A252	Q		AAL-13761F	0.555				-24.2798	113.409
M11-A252	Q		AAL-13761D	0.564	0.564	3		-24.2798	113.409
M11-A252	Q		AAL-13761E	0.573				-24.2798	113.409
M11-A252	Q		AAL-13761B	0.5825				-24.2798	113.409
M11-A252	Q		AAL-13761C	0.583				-24.2798	113.409
M11-A252	Q		AAL-13761A	0.6405				-24.2798	113.409
M11-A252	Q		AAL-13958E	0.725				-24.2798	113.409
	Q			Count:	11	24	analyzed
	Q			Mean:	0.603614	0.0369828	Stdev
M08-A289	W		AAL-12693B	0.699				-23.4321	113.82
M08-A289	W		AAL-12693C	0.7115	0.708	3		-23.4321	113.82
M08-A289	W		AAL-12693E	0.713				-23.4321	113.82
M08-A289	W		AAL-12693A	0.7705				-23.4321	113.82
M08-A289	W		AAL-12693D	0.92				-23.4321	113.82
M08-A290	W		AAL-13274C	0.8235			1	-23.4293	113.823
M08-A290	W		AAL-13613D	0.8965				-23.4293	113.823
M08-A290	W		AAL-13274E	0.907				-23.4293	113.823
M08-A290	W		AAL-13274D	0.914				-23.4293	113.823
M08-A290	W		AAL-13613B	0.9385				-23.4293	113.823
M08-A290	W		AAL-13274A	0.9495				-23.4293	113.823
M08-A290	W		AAL-13274B	0.952				-23.4293	113.823
M08-A290	W		AAL-13613A	0.9575				-23.4293	113.823
M08-A290	W		AAL-13613E	0.958				-23.4293	113.823
M08-A290	W		AAL-13613C	0.959				-23.4293	113.823
M08-A296	W		AAL-13615A	0.76			1	-23.4298	113.823
M08-A296	W		AAL-13615D	0.783				-23.4298	113.823
M08-A296	W		AAL-13616B	0.8135				-23.4298	113.823
M08-A296	W		AAL-13616D	0.816				-23.4298	113.823
M08-A296	W		AAL-13615B	0.8215				-23.4298	113.823
M08-A296	W		AAL-13616C	0.8655				-23.4298	113.823
M08-A296	W		AAL-13615C	1.004				-23.4298	113.823
M08-A297	W		AAL-13279D	0.844			1	-23.4302	113.823
M08-A297	W		AAL-13279B	0.8645				-23.4302	113.823
M08-A297	W		AAL-13279C	0.9085				-23.4302	113.823
M08-A297	W		AAL-13279A	1.0385				-23.4302	113.823
M08-A298	W		AAL-13617E	0.9565			1	-23.4302	113.823
M08-A298	W		AAL-13617B	1.0075				-23.4302	113.823
M08-A298	W		AAL-13617C	1.0545				-23.4302	113.823
M08-A298	W		AAL-13617D	1.088				-23.4302	113.823
M08-A298	W		AAL-13617A	1.1745				-23.4302	113.823
M08-A299	W		AAL-13280A	0.679				-23.4321	113.82
M08-A299	W		AAL-13280B	0.69	0.688	3		-23.4321	113.82
M08-A299	W		AAL-13280E	0.6965				-23.4321	113.82
M08-A299	W		AAL-13280D	0.721				-23.4321	113.82
M08-A299	W		AAL-13280C	0.7215				-23.4321	113.82
M08-A311	W		AAL-13637A	0.6885	0.6885	1		-23.4218	113.807
M08-A311	W		AAL-13292C	0.7465				-23.4218	113.807
M08-A311	W		AAL-13292A	0.748				-23.4218	113.807
M08-A311	W		AAL-13637B	0.7555				-23.4218	113.807
M08-A311	W		AAL-13292B	0.7635				-23.4218	113.807
M08-A311	W		AAL-13292D	0.7755				-23.4218	113.807
M08-A311	W		AAL-13637C	0.799				-23.4218	113.807
M08-A311	W		AAL-13292E	0.8				-23.4218	113.807
M08-A314	W		AAL-13295D	0.6985				-23.4214	113.807
M08-A314	W		AAL-13295C	0.713	0.706	2		-23.4214	113.807
M08-A314	W		AAL-13295B	0.7255				-23.4214	113.807
M08-A314	W		AAL-13295A	0.76				-23.4214	113.807
M08-A315	W		AAL-12701A	0.688				-23.421	113.808
M08-A315	W		AAL-12701B	0.6985	0.693	2		-23.421	113.808
M08-A315	W		AAL-12701D	0.707				-23.421	113.808
M08-A315	W		AAL-12701E	0.723				-23.421	113.808
M08-A315	W		AAL-12701C	0.7235				-23.421	113.808
M08-A322	W		AAL-12446E	0.659				-23.3379	113.849
M08-A322	W		AAL-13952D	0.6615	0.66	2		-23.3379	113.849
M08-A322	W		AAL-12446A	0.703				-23.3379	113.849
M08-A322	W		AAL-12446B	0.705				-23.3379	113.849
M08-A322	W		AAL-12446F	0.715				-23.3379	113.849
M08-A322	W		AAL-12446C	0.723				-23.3379	113.849
M08-A322	W		AAL-13952B	0.732				-23.3379	113.849
M08-A322	W		AAL-13931B	0.7355				-23.3379	113.849
M08-A322	W		AAL-12446D	0.736				-23.3379	113.849
M08-A322	W		AAL-13952C	0.7435				-23.3379	113.849
M08-A322	W		AAL-13952A	0.754				-23.3379	113.849
M08-A322	W		AAL-13935A	1				-23.3379	113.849
M08-A322	W		AAL-13941A	1.057				-23.3379	113.849
M08-A322	W		AAL-13931A	1.0765				-23.3379	113.849
M08-A322	W		AAL-13935B	1.0895				-23.3379	113.849
M08-A322	W		AAL-13934B	1.159				-23.3379	113.849
M08-A322	W		AAL-13930B	1.2				-23.3379	113.849
M08-A322	W		AAL-13930A	99999				-23.3379	113.849
M08-A322	W		AAL-13934A	99999				-23.3379	113.849
M08-A327	W	Fabulous	AAL-13301D	0.788				-23.3384	113.848
M08-A327	W	Fabulous	AAL-13301A	0.7995				-23.3384	113.848
M08-A327	W	Fabulous	AAL-13301C	0.8255			1	-23.3384	113.848
M08-A327	W	Fabulous	AAL-13301B	0.826				-23.3384	113.848
M08-A327	W	Fabulous	AAL-13301E	1.0055				-23.3384	113.848
M08-A330	W	Fabulous	AAL-13936B	0.89				-23.339	113.847
M08-A330	W	Fabulous	AAL-12609E	0.923				-23.339	113.847
M08-A330	W	Fabulous	AAL-12604F	0.939			1	-23.339	113.847
M08-A330	W	Fabulous	AAL-12604D	1.135				-23.339	113.847
M08-A330	W	Fabulous	AAL-12604C	1.285				-23.339	113.847
M08-A330	W	Fabulous	AAL-12609A	1.463				-23.339	113.847
M08-A330	W	Fabulous	AAL-12609C	50000				-23.339	113.847
M08-A330	W	Fabulous	AAL-12609B	50000				-23.339	113.847
M08-A330	W	Fabulous	AAL-12609D	50000				-23.339	113.847
M08-A330	W	Fabulous	AAL-12605E	50000				-23.339	113.847
M08-A330	W	Fabulous	AAL-12605D	50000.1				-23.339	113.847
M08-A330	W	Fabulous	AAL-12605F	50000.1				-23.339	113.847
M08-A330	W	Fabulous	AAL-12605C	50000.2				-23.339	113.847
M08-A330	W	Fabulous	AAL-12604A	99999				-23.339	113.847
M08-A330	W	Fabulous	AAL-12604A	99999				-23.339	113.847
M08-A330	W	Fabulous	AAL-12604B	99999				-23.339	113.847
M08-A330	W	Fabulous	AAL-12604B	99999				-23.339	113.847
M08-A330	W	Fabulous	AAL-12604E	99999				-23.339	113.847
M08-A330	W	Fabulous	AAL-12605A	99999				-23.339	113.847
M08-A330	W	Fabulous	AAL-12605B	99999				-23.339	113.847
M08-A330	W	Fabulous	AAL-13936A	99999				-23.339	113.847
M08-A330	W	Fabulous	AAL-12604F					-23.339	113.847
M08-A331	W	Fabulous	AAL-13619A	0.8275			1	-23.339	113.847
M08-A331	W	Fabulous	AAL-13307B	0.873				-23.339	113.847
M08-A331	W	Fabulous	AAL-13619D	0.8945				-23.339	113.847
M08-A331	W	Fabulous	AAL-13307E	0.905				-23.339	113.847
M08-A331	W	Fabulous	AAL-13619C	0.917				-23.339	113.847
M08-A331	W	Fabulous	AAL-13619E	0.929				-23.339	113.847
M08-A331	W	Fabulous	AAL-13307C	0.9375				-23.339	113.847
M08-A331	W	Fabulous	AAL-13619B	0.9385				-23.339	113.847
M08-A331	W	Fabulous	AAL-13307A	0.989				-23.339	113.847
M08-A331	W	Fabulous	AAL-13307D	1.1055				-23.339	113.847
M08-A331	W	Fabulous	AAL-13619F	1.122				-23.339	113.847
M08-A343	W		AAL-13317B	0.685	0.692	2		-23.3583	113.837
M08-A343	W		AAL-13317A	0.6985				-23.3583	113.837
M08-A343	W		AAL-13317D	0.709				-23.3583	113.837
M08-A343	W		AAL-13317C	0.719				-23.3583	113.837
M08-A343	W		AAL-13317E	0.7775				-23.3583	113.837
M10-A371	W	12-Mile BO	AAL-13735A	0.6595				-23.4321	113.82
M10-A371	W	12-Mile BO	AAL-13735E	0.67	0.669	4		-23.4321	113.82
M10-A371	W	12-Mile BO	AAL-13735B	0.671				-23.4321	113.82
M10-A371	W	12-Mile BO	AAL-13735C	0.674				-23.4321	113.82
M10-A371	W	12-Mile BO	AAL-13735D	0.703				-23.4321	113.82
M10-A373	W	12-Mile BO	AAL-13736E	0.6535	0.654	1		-23.4321	113.82
M10-A373	W	12-Mile BO	AAL-13736C	0.688				-23.4321	113.82
M10-A373	W	12-Mile BO	AAL-13736D	0.691				-23.4321	113.82
M10-A373	W	12-Mile BO	AAL-13736B	0.7965				-23.4321	113.82
M10-A373	W	12-Mile BO	AAL-13736A	1.043				-23.4321	113.82
M10-A381	W	Fabulous	AAL-13940B	0.9465			1	-23.4305	113.822
M10-A381	W	Fabulous	AAL-13940E	0.965				-23.4305	113.822
M10-A381	W	Fabulous	AAL-13940C	0.997				-23.4305	113.822
M10-A381	W	Fabulous	AAL-13940A	99999				-23.4305	113.822
M10-A381	W	Fabulous	AAL-13940D	99999				-23.4305	113.822
M10-A441	W		AAL-13939D	0.8285			1	-23.4445	113.821
M10-A441	W		AAL-13939B	0.8965				-23.4445	113.821
M10-A441	W		AAL-13939E	0.897				-23.4445	113.821
M10-A441	W		AAL-13939A	99999				-23.4445	113.821
M10-A441	W		AAL-13939C	99999				-23.4445	113.821
M10-A473	W	S of Homestead	AAL-13783A	0.55				-23.4942	113.777
M10-A473	W	S of Homestead	AAL-13783E	0.554				-23.4942	113.777
M10-A473	W	S of Homestead	AAL-13739A	0.555667	0.553	3		-23.4942	113.777
M10-A473	W	S of Homestead	AAL-13783D	0.637				-23.4942	113.777
M10-A473	W	S of Homestead	AAL-13739D	0.715667				-23.4942	113.777
M10-A473	W	S of Homestead	AAL-13739E	0.740667				-23.4942	113.777
M10-A473	W	S of Homestead	AAL-13739B	0.747				-23.4942	113.777
M10-A473	W	S of Homestead	AAL-13739C	0.748667				-23.4942	113.777
M10-A473	W	S of Homestead	AAL-13783C	0.784				-23.4942	113.777
M10-A473	W	S of Homestead	AAL-13783B	0.8305				-23.4942	113.777
M10-A495	W	At Homestead	AAL-13758B	0.693			1	-23.4815	113.782
M10-A495	W	At Homestead	AAL-13758E	0.764				-23.4815	113.782
M10-A495	W	At Homestead	AAL-13758D	0.771				-23.4815	113.782
M10-A495	W	At Homestead	AAL-13758A	0.806				-23.4815	113.782
M10-A495	W	At Homestead	AAL-13758C	0.8105				-23.4815	113.782
M10-A629	W	Fabulous	AAL-13870E	0.8525			1	-23.3388	113.848
M10-A629	W	Fabulous	AAL-13870D	0.8555				-23.3388	113.848
M10-A629	W	Fabulous	AAL-13870A	0.8565				-23.3388	113.848
M10-A629	W	Fabulous	AAL-13870B	0.863				-23.3388	113.848
M10-A629	W	Fabulous	AAL-13870C	0.869				-23.3388	113.848
M10-A653	W	Z-Blowout	AAL-13525C	0.632				-23.4552	113.79
M10-A653	W	Z-Blowout	AAL-13525B	0.6475	0.64	2		-23.4552	113.79
M10-A653	W	Z-Blowout	AAL-13525F	0.654				-23.4552	113.79
M10-A653	W	Z-Blowout	AAL-13440D	0.671				-23.4552	113.79
M10-A653	W	Z-Blowout	AAL-13525A	0.671				-23.4552	113.79
M10-A653	W	Z-Blowout	AAL-13525E	0.6745				-23.4552	113.79
M10-A653	W	Z-Blowout	AAL-13440E	0.676				-23.4552	113.79
M10-A653	W	Z-Blowout	AAL-13525D	0.6835				-23.4552	113.79
M10-A653	W	Z-Blowout	AAL-13440C	0.6875				-23.4552	113.79
M10-A653	W	Z-Blowout	AAL-13440B	0.691				-23.4552	113.79
M10-A653	W	Z-Blowout	AAL-13440A	0.696				-23.4552	113.79
M10-A655	W	Z-Blowout	AAL-13442D	0.6285				-23.4552	113.79
M10-A655	W	Z-Blowout	AAL-13442A	0.6295	0.633	4		-23.4552	113.79
M10-A655	W	Z-Blowout	AAL-13442E	0.6345				-23.4552	113.79
M10-A655	W	Z-Blowout	AAL-13442B	0.6375				-23.4552	113.79
M10-A655	W	Z-Blowout	AAL-13442C	0.6665				-23.4552	113.79
M10-A657	W	Z-Blowout	AAL-13420D	0.5865				-23.4553	113.79
M10-A657	W	Z-Blowout	AAL-13420E	0.6095	0.598	2		-23.4553	113.79
M10-A657	W	Z-Blowout	AAL-13445D	0.6175				-23.4553	113.79
M10-A657	W	Z-Blowout	AAL-13445E	0.6255				-23.4553	113.79
M10-A657	W	Z-Blowout	AAL-13445A	0.628				-23.4553	113.79
M10-A657	W	Z-Blowout	AAL-13445B	0.6295				-23.4553	113.79
M10-A657	W	Z-Blowout	AAL-13444B	0.6325				-23.4553	113.79
M10-A657	W	Z-Blowout	AAL-13444E	0.639				-23.4553	113.79
M10-A657	W	Z-Blowout	AAL-13444D	0.6535				-23.4553	113.79
M10-A657	W	Z-Blowout	AAL-13444A	0.6545				-23.4553	113.79
M10-A657	W	Z-Blowout	AAL-13445C	0.656				-23.4553	113.79
M10-A657	W	Z-Blowout	AAL-13922A	0.66				-23.4553	113.79
M10-A657	W	Z-Blowout	AAL-13923E	0.663				-23.4553	113.79
M10-A657	W	Z-Blowout	AAL-13922D	0.6635				-23.4553	113.79
M10-A657	W	Z-Blowout	AAL-13922E	0.6645				-23.4553	113.79
M10-A657	W	Z-Blowout	AAL-13923A	0.67				-23.4553	113.79
M10-A657	W	Z-Blowout	AAL-13922C	0.6705				-23.4553	113.79
M10-A657	W	Z-Blowout	AAL-13923B	0.6775				-23.4553	113.79
M10-A657	W	Z-Blowout	AAL-13923D	0.6815				-23.4553	113.79
M10-A657	W	Z-Blowout	AAL-13923C	0.686				-23.4553	113.79
M10-A657	W	Z-Blowout	AAL-13922B	0.688				-23.4553	113.79
M10-A657	W	Z-Blowout	AAL-13924C	0.69				-23.4553	113.79
M10-A657	W	Z-Blowout	AAL-13926E	0.7015				-23.4553	113.79
M10-A657	W	Z-Blowout	AAL-13927C	0.9025				-23.4553	113.79
M10-A657	W	Z-Blowout	AAL-13420F	0.975				-23.4553	113.79
M10-A657	W	Z-Blowout	AAL-13925E	1.0225				-23.4553	113.79
M10-A657	W	Z-Blowout	AAL-13444C	1.06				-23.4553	113.79
M10-A657	W	Z-Blowout	AAL-13420A	99999				-23.4553	113.79
M10-A657	W	Z-Blowout	AAL-13420B	99999				-23.4553	113.79
M10-A657	W	Z-Blowout	AAL-13420C	99999				-23.4553	113.79
M10-A657	W	Z-Blowout	AAL-13924A	99999				-23.4553	113.79
M10-A657	W	Z-Blowout	AAL-13924B	99999				-23.4553	113.79
M10-A657	W	Z-Blowout	AAL-13924D	99999				-23.4553	113.79
M10-A657	W	Z-Blowout	AAL-13925A	99999				-23.4553	113.79
M10-A657	W	Z-Blowout	AAL-13925B	99999				-23.4553	113.79
M10-A657	W	Z-Blowout	AAL-13925C	99999				-23.4553	113.79
M10-A657	W	Z-Blowout	AAL-13925D	99999				-23.4553	113.79
M10-A657	W	Z-Blowout	AAL-13926A	99999				-23.4553	113.79
M10-A657	W	Z-Blowout	AAL-13926B	99999				-23.4553	113.79
M10-A657	W	Z-Blowout	AAL-13926C	99999				-23.4553	113.79
M10-A657	W	Z-Blowout	AAL-13926D	99999				-23.4553	113.79
M10-A657	W	Z-Blowout	AAL-13927A	99999				-23.4553	113.79
M10-A657	W	Z-Blowout	AAL-13927B	99999				-23.4553	113.79
M10-A657	W	Z-Blowout	AAL-13927D	99999				-23.4553	113.79
M10-A657	W	Z-Blowout	AAL-13928A	99999				-23.4553	113.79
M10-A657	W	Z-Blowout	AAL-13928B	99999				-23.4553	113.79
M10-A657	W	Z-Blowout	AAL-13928C	99999				-23.4553	113.79
M10-A657	W	Z-Blowout	AAL-13928D	99999				-23.4553	113.79
M10-A657	W	Z-Blowout	AAL-13928E	99999				-23.4553	113.79
M10-A657	W	Z-Blowout	AAL-13929A	99999				-23.4553	113.79
M10-A657	W	Z-Blowout	AAL-13929B	99999				-23.4553	113.79
M10-A657	W	Z-Blowout	AAL-13929C	99999				-23.4553	113.79
M10-A657	W	Z-Blowout	AAL-13929D	99999				-23.4553	113.79
M10-A657	W	Z-Blowout	AAL-13929E	99999				-23.4553	113.79
M10-A658	W	Z-Blowout	AAL-13552D	0.5585				-23.4554	113.79
M10-A658	W	Z-Blowout	AAL-13552B	0.567	0.563	2		-23.4554	113.79
M10-A658	W	Z-Blowout	AAL-13552E	0.601				-23.4554	113.79
M10-A658	W	Z-Blowout	AAL-13552F	0.6195				-23.4554	113.79
M10-A658	W	Z-Blowout	AAL-13552A	0.645				-23.4554	113.79
M10-A658	W	Z-Blowout	AAL-13552C	0.664				-23.4554	113.79
M10-A659	W	Z-Blowout	AAL-13554E	0.6095	0.609	1		-23.4552	113.79
M10-A659	W	Z-Blowout	AAL-13554D	0.6335				-23.4552	113.79
M10-A659	W	Z-Blowout	AAL-13554A	0.639				-23.4552	113.79
M10-A659	W	Z-Blowout	AAL-13554C	0.6465				-23.4552	113.79
M10-A659	W	Z-Blowout	AAL-13554B	0.661				-23.4552	113.79
M10-A720	W		AAL-13421E	0.609				-23.3897	113.81
M10-A720	W		AAL-13421D	0.6175	0.617	3		-23.3897	113.81
M10-A720	W		AAL-13421C	0.625				-23.3897	113.81
M10-A720	W		AAL-13421A	0.6925				-23.3897	113.81
M10-A720	W		AAL-13421B	0.8105				-23.3897	113.81
M11-A136	W	Fabulous	AAL-13766F	0.837			1	-23.3388	113.848
M11-A136	W	Fabulous	AAL-13766B	0.8515				-23.3388	113.848
M11-A136	W	Fabulous	AAL-13766C	0.881				-23.3388	113.848
M11-A136	W	Fabulous	AAL-13766A	0.8885				-23.3388	113.848
M11-A136	W	Fabulous	AAL-13766E	0.8945				-23.3388	113.848
M11-A136	W	Fabulous	AAL-13766D	0.952				-23.3388	113.848
M11-A137	W	Fabulous	AAL-13763A	0.86575			1	-23.34	113.847
M11-A137	W	Fabulous	AAL-13763E	0.8795				-23.34	113.847
M11-A137	W	Fabulous	AAL-13763F	0.88				-23.34	113.847
M11-A137	W	Fabulous	AAL-13763D	0.8805				-23.34	113.847
M11-A137	W	Fabulous	AAL-13763B	0.886				-23.34	113.847
M11-A137	W	Fabulous	AAL-13763C	0.8985				-23.34	113.847
M11-A137	W	Fabulous	AAL-13763E	0.8795			1	-23.34	113.847
M11-A137	W	Fabulous	AAL-13763F	0.88				-23.34	113.847
M11-A137	W	Fabulous	AAL-13763D	0.8805				-23.34	113.847
M11-A137	W	Fabulous	AAL-13763B	0.886				-23.34	113.847
M11-A137	W	Fabulous	AAL-13763C	0.8985				-23.34	113.847
	W			Count:	16	37	analyzed
	W			Mean:	0.648219	0.0491979	Stdev
