# Supplementary material for: Human predation contributed to the extinction of the Australian megafaunal bird Genyornis newtoni ∼47 ka
Source: Nat Commun. 2016 Jan 29;7:10496. doi: 10.1038/ncomms10496 (PMC4740177; doi:10.1038/ncomms10496)
Supplement: Supplementary Data 3 — Details of sites from which multiple dating methods have been applied. *Youngest of 9 OSL dates from the Genyornis-bearing unit at this site (supplementary ref. 3) [file ncomms10496-s4.xlsx]

## Sheet: Sheet1
Fig.1	Region	MAT	Site	AAR age	OSL Lab ID	OSL date	14C Lab-ID	Conv 14C ± 1s	Fm	± 1σ	Median Probability	Cal Range -1σ	Cal Range +1σ	Genyornis AAR Lab ID	Average (A/I) ± 1σ	Lat	Long
	Geochronology for sites with burnt Genyornis eggshell
B	Bullara	24.3°C	Cardabia Sliver	55 ± 10 ka			NSRL-26730	44110 ± 1430	0.0041	±0.0007	47362	45974	48753	12684B	0.67 ± 0.01 (4)	-22.9039	113.867
W	Warroora	23.4°C	Fabulous	55 ± 10 ka	AdGL11077	53.6 ± 4.4 ka	NSRL-26732	40850 ± 960	0.0062	±0.0007	44327	43470	45105	13952D	0.66 ± 0.01 (3)	-23.3379	113.849
W	Warroora	23.4°C	Z-Blowout	50 ± 5 ka	AdBL10017	47.9 ± 2.3 ka	NSRL-26731	40060 ± 860	0.0068	±0.0007	43710	42979	44378	13552D	0.57 ± 0.01 (3)	-23.4554	113.79
W	Warroora	23.4°C	12-Mile	55 ± 10 ka	AdGL11078	45.3 ± 3.5 ka	NSRL-26733	45360 ± 1660	0.0035	±0.0007	48175	47445	>50000	13735A	0.67 ± 0.01 (4)	-23.4321	113.82
GN	Gnaraloo	23.2°C	Small Slot	50 ± 5 ka			NSRL-19937	>44350	0.001	±0.0015				13601B	0.58 ± 0.02 (10)	-23.9604	113.48
Q	Quobba	23.0°C	Borrow Pit	50 ± 5 ka			NSRL-19929	>41800	0.0025	±0.0015				12734E	0.57 ± 0.01 (4)	-24.2946	113.428
Q	Quobba	23.0°C	Sunset-1	50 ± 5 ka	AdGL11082	47.2 ± 3.5 ka	NSRL-20958	48790 ± 3640	0.0023	±0.0010		47444	>50000	13761F	0.58 ± 0.01 (6)	-24.2798	113.409
E	Lake Eyre	21.0°C	Williams Point	50 ± 5 ka	ANUOD1080	50.8 ± 3.3 ka	NSRL-26910	44630 ± 1520	0.0039	±0.0007	47756	46517	49283	10666	0.57 ± 0.01 (3)	-29.0404	137.627
PB	Port Broughton	17.9°C	Wood Point	50 ± 5 ka		55 ± 5 ka	AA-10238	42400 ± 1760			45809	44094	47419	6931F	0.371 ± 0.010 (19)	-33.4105	137.903
A	Arumpo	17.1°C	Outer Arumpo	50 ± 5 ka			NSRL-26727	39830 ± 840	0.007	±0.0007	43533	42833	44186	6751D	0.335 ± 0.012 (6)	-33.804	142.937
GA	Garnpung	17.1°C	Garnpung	50 ± 5 ka	Adl2100	43.1 ± 1.6 ka	NSRL-26734	42010 ± 1100	0.0054	±0.0007	45339	44317	46310	13994B	0.345 ± 0.011 (9)	-33.548	143.157
WL	Wallaroo	17.0°C	Wallaroo	50 ± 5 ka			NSRL-26736	42630 ± 1190	0.005	±0.0007	45943	44752	47035	14133B	0.32 ± 0.02 (5)	-33.8841	137.611
D	Darling	16.8 °C	Perry Sandhills	50 ± 5 ka			AA-04253	42600 ± 1900			46005	44212	47771	5609A	0.343 ± 0.009 (7)	-34.102	141.867
	Geochronology for sites with Genyornis lacking evidence of human predation, but with low AAR
B	Bullara	24.3°C	Ningaloo	55 ± 10 ka			NSRL-15795	45060 ± 930	0.0037	±0.0004	48293	47378	49383	12090A	0.67 ± 0.03 (3)	-22.7066	113.72
W	Warroora	23.4°C	11-Mile	55 ± 10 ka	AdGL11079	47.3 ± 4.9 ka									0.68 ± 0.01 (8)	-23.4118	113.827
Q	Quobba	23.0°C	Sunset-2	55 ± 10 ka	AdGL11081	52.1 ± 4.8 ka									0.67 ± 0.03 (11)	-24.2798	113.407
E	Lake Eyre	21.1°C	Williams Pt (Top WPAU)	50 ± 5 ka										Average of all collections:	0.510 ± 0.016 (26)	-29.0404	137.627
E	Lake Eyre	21.1°C	Williams Point	50 ± 5 ka			AA-32847	39700 ± 1200			43481	42532	44388	7519A	0.50 ± 0.01 (5)	-29.0404	137.627
E	Lake Eyre	21.1°C	Williams Point	50 ± 5 ka			AA-13043	39740 ± 1400			43529	42426	44590	7136C	0.50 ± 0.01 (2)	-29.0404	137.627
E	Lake Eyre	21.1°C	Williams Point	50 ± 5 ka			AA-25244	41300 ± 1500			44766	43353	45919	7518B	0.51 ± 0.01 (4)	-29.0404	137.627
E	Lake Eyre	21.1°C	Williams Point	N/A			ANUA-15812	42930 ± 720			46142	45410	46792	N/A		-29.0404	137.627
E	Lake Eyre	21.1°C	Williams Point	N/A			ANUA-15810	45440 ± 1200			48473	47781	49873	N/A		-29.0404	137.627
E	Lake Eyre	21.1°C	Williams Point	55±10			AA-04248	40740 ± 2100			44397	42546	46034	5534A	0.56 ± 0.02 (4)	-29.0404	137.627
E	Lake Eyre	21.1°C	Williams Point	55±10			AA-25246	39500 ± 1100			43317	42453	44155	6875A	0.60 ± 0.01 (2)	-29.0404	137.627
E	Lake Eyre	21.1°C	Williams Point	55±10			NSRL-10008	45440 ± 1210	0.0035	±0.0005	48468	47776	49877	7525A	0.55 ± 0.01 (8)	-29.0404	137.627
E	Lake Eyre	21.0°C	Hunt Peninsula	50 ± 5 ka			NSRL-10006	42930 ± 720	0.0048	±0.0004	46142	45410	46792	8161B	0.49 ± 0.02 (3)	-28.9142	137.328
E	Lake Eyre	21.0°C	Hunt Peninsula	50 ± 5 ka			NSRL-10007	42830 ± 880	0.0048	±0.0005	46080	45194	46874	8161B	0.49 ± 0.02 (3)	-28.9142	137.328
E	Lake Eyre	21.0°C	North Harbour	50 ± 5 ka	ANUOD1252	59.1 ± 3.9 ka	NSRL-11622	40800 ± 580	0.0062	±0.0006	44279	43731	44822	8868D	0.52 ± 0.02 (4)	-28.143	137.542
P	Port Augusta	19.0°C	Geny Heaven	50 ± 5 ka			NSRL-13289	42250 ± 360	0.0052	±0.0003	45508	45168	45836	10034A	0.37 ± 0.01 (3)	-32.38	137.767
P	Port Augusta	19.0°C	Coopers Dune	55 ± 10 ka	ANUOD1317	44.7 ± 2.1 ka									0.39 ± 0.01 (25)	-32.4753	137.708
P	Port Augusta	19.0°C	Mystery Island Sp1	60 ± 10 ka	ANUOD1320	55.5 ± 2.3 ka	NSRL-12631	43770 ± 630	0.0043	±0.0003	46951	46199	47614	9585E	0.46 ± 0.03 (16)	-32.3891	137.768
P	Port Augusta	19.0°C	Mystery Island Sp2	60 ± 10 ka	ANUOD1321	47.3 ± 1.7 ka									0.51 ± 0.08 (5)	-32.3901	137.768
P	Port Augusta	19.0°C	Flinders North	55 ± 10 ka	ANUOD1313	55 ± 3 ka								10808, 10810	0.43 ± 0.01 (4)	-32.4432	137.756
D	Darling	17.1°C	Nialia Lake	50 ± 5 ka			AA-63085	46600 ± 2600				>47000	>47000	10270B	0.35 ± 0.01 (4)	-33.3193	141.705
D	Darling	17.1°C	Tandou; Buffy Sand	55 ± 10 ka			NSRL-12624	46000 ± 790	0.00324	±0.0003	49112	48737	>50000	9848A	0.43 ± 0.01 (4)	-32.5483	142.073
D	Darling	17.1°C	Tandou; Double Red	55 ± 10 ka			NSRL-12626	43230 ± 590	0.0046	±0.0003	46399	45754	46959	9869D	0.39 ± 0.01 (2)	-32.5482	142.072
D	Darling	17.1°C	Kangaroo Lake	55 ± 10 ka			NSRL-12630	50330 ± 1300	0.0019	±0.0003		>50000	>50000	9891A	0.47 ± 0.01 (5)	-32.6085	142.197
D	Darling	17.1°C	Menindee, Sunset Strip	60 ± 10 ka	LM13	51.0 ± 4.6 ka*									0.56 ± 0.04 (12)	-32.274	142.306
D	Darling	16.8 °C	Lake Victoria	55 ± 10 ka			AA-13048	>44400				>47590	>47590	7200D	0.40 ± 0.01 (4)	-33.96	141.32
					Mean OSL age:	51.5 ± 4.9 ka
	Geochronology for sites with Genyornis known to be >70 ka
B	Bullara	24.3°C	George's	90 ± 20 ka			NSRL-20186	42390 ± 110	0.0051	±0.0001				12665, 13719	0.88 ± 0.02 6)	-22.7184	114.002
W	Warroora	23.4°C	12-Mile	110 ± 25 ka	AdBL10016	89 ± 8 ka	NSRL-20185	45040 ± 140	0.0037	±0.0001				13718A	1.00 ± 0.01 (3)	-23.4291	113.823
